# Supplementary material for: Activation of polycystin-1 signaling by binding of stalk-derived peptide agonists
Source: eLife. 2024 Oct 7;13:RP95992. doi: 10.7554/eLife.95992 (PMC11458180; doi:10.7554/eLife.95992)
Supplement: Figure 1—source data 2. [file elife-95992-fig1-data2.zip]

Archive with 2 entries (1 files):
- /
- Figure 1-source data 1 Raw unedited blot for Figure 1C.tiff
