# Supplementary material for: Activation of polycystin-1 signaling by binding of stalk-derived peptide agonists
Source: eLife. 2024 Oct 7;13:RP95992. doi: 10.7554/eLife.95992 (PMC11458180; doi:10.7554/eLife.95992)
Supplement: Figure 1—figure supplement 1—source data 2. [file elife-95992-fig1-figsupp1-data2.zip]

Archive with 4 entries (3 files):
- /
- Figure 1 figure supplement 1-source data 2 Raw unedited blot for Figure 1 fig supp 1.tiff
- Figure 1 figure supplement 1-source data 1 Raw unedited blot for Figure 1 fig supp 1.tiff
- Figure 1 figure supplement 1-source data 3 Raw unedited blot for Figure 1 fig supp 1.tiff
